# Supplementary material for: Nitrogen-Fixing Paenibacillus haidiansis and Paenibacillus sanfengchensis: Two Novel Species from Plant Rhizospheres
Source: Microorganisms. 2024 Dec 12;12(12):2561. doi: 10.3390/microorganisms12122561 (PMC11676665; doi:10.3390/microorganisms12122561)
Supplement: Supplementary file 1 [file microorganisms-12-02561-s001.zip]

Archive with 1 entries (1 files):
- microorganisms-3275559-supplementary.pdf
